# Supplementary material for: Hantaan virus-derived peptides that stabilize HLA-E could abrogate inhibition of CD56dimNKG2A+ NK cells
Source: PLoS Pathog. 2025 Jul 18;21(7):e1012717. doi: 10.1371/journal.ppat.1012717 (PMC12303380; doi:10.1371/journal.ppat.1012717)
Supplement: S1 Table — (XLSX) [file ppat.1012717.s004.xlsx]

## Sheet: Sheet1
Supplementary Table S1. characteristics of enrolled HFRS patients.
	Acute phase	Convalescent phase	Mild/moderate	Severe/critical
Demographic characteristics
Number	22	18	13	18
Age (years)	47.5 (24-71)	38.5 (16-67)	42.5 (27-71)	43 (16-71)
Male (%)	81	87.5	76.9	88.9
Values represent medians with the corresponding interquartile range.
