# Supplementary material for: Hantaan virus-derived peptides that stabilize HLA-E could abrogate inhibition of CD56dimNKG2A+ NK cells
Source: PLoS Pathog. 2025 Jul 18;21(7):e1012717. doi: 10.1371/journal.ppat.1012717 (PMC12303380; doi:10.1371/journal.ppat.1012717)
Supplement: S1 Data — Each sheet in the file contains the data for one figure and is labelled accordingly. (XLSX) [file ppat.1012717.s005.xlsx]

## Sheet: Fig3B
Gated on CD56dimCD16+NK cells
		CD56dimCD16+
HFRS	2307	0.194
	2308	0.0516
	2310	0.1237
	2316	0.0844
	2317	0.1215
	2321	0.1078
	Z39	0.1314
	P82	0.1596
	P149	0.287
	Z19	0.1527
	Q6	0.0717
	Q10	0.12
	Q12	0.2047
	1960	0.1378
	2087	0.0235
	2090	0.0723
	H32	0.138
	H35	0.1373
	H53	0.1046
	H69	0.2119
	H90	0.0859
	H95	0.0763
	H98	0.1404
	H62	0.0193
	H63	0.1571
	H139	0.2077
	H141	0.2814
	H143	0.0866
	H152	0.1114
	H174	0.192
	73-1	0.0358
	73-2	0.0485
	92-1	0.152
	93-1	0.0442
	96-1	0.1659
	71-3	0.009
	99-2	0.0063
	101	0.0239
	103	0.127
	104	0.044
Uninfected control	NC1	0.4677
	NC2	0.1675
	NC3	0.0903
	NC4	0.3231
	NCZHY	0.1167
	NCLY	0.5841
	NCZX	0.1261
	NCXXY	0.0458
	NCXML	0.0288
	P1	0.3363
	P2	0.0866
	P3	0.0563
	P6	0.2953
	NC62	0.0718
	NC25	0.0592
	NC26	0.0875
	NC28	0.6842
	NC29	0.1579
	NC30	0.159
	NC31	0.2458
	NC32	0.2594
	NC33	0.3246
	NC34	0.1506

## Sheet: Fig3D
Gated on CD56dimCD16+NK cells
		NKG2A+	NKG2C+
HFRS	2307	0.3176	0.1864
	2308	0.3571	0.2143
	2310	0.2339	0.4985
	2316	0.5492	0.3525
	2317	0.4692	0.172
	2321	0.5439	0.2573
	Z39	0.5809	0.6629
	P82	0.7152	0.1623
	P149	0.1855	0.0479
	Z19	0.2428	0.7716
	Q6	0.1789	0.5826
	Q10	0.5132	0.5194
	Q12	0.5241	0.6843
	1960	0.4652	0.5908
	2087	0.5762	0.3527
	2090	0.332	0.5766
	H32	0.3161	0.1833
	H35	0.3887	0.4916
	H53	0.3999	0.1687
	H69	0.2599	0.1415
	H90	0.5224	0.0353
	H95	0.1722	0.1639
	H98	0.5026	0.1429
	H62	0.3181	0.2475
	H63	0.5565	0.214
	H139	0.1961	0.3252
	H141	0.4335	0.2264
	H143	0.4161	0.2783
	H152	0.4389	0.3839
	H174	0.3858	0.4942
	73-1	0.4485	0.1727
	73-2	0.3978	0.1338
	92-1	0.4587	0.0504
	93-1	0.3174	0.3408
	96-1	0.1642	0.1378
	71-3	0.3015	0.2
	99-2	0.617	0.1163
	101	0.4164	0.3549
	103	0.4892	0.0291
	104	0.5181	0.0837
Uninfected control	NC1	0.1563	0.4665
	NC2	0.3368	0.1984
	NC3	0.31	0.2355
	NC4	0.4665	0.2355
	NCZHY	0.5296	0.1473
	NCLY	0.2902	0.1034
	NCZX	0.1794	0.0396
	NCXXY	0.3115	0.0364
	NCXML	0.3792	0.0063
	P1	0.1175	0.0976
	P2	0.3715	0.2854
	P3	0.6886	0.3402
	P6	0.2616	0.0525
	NC62	0.3065	0.3991
	NC25	0.1242	0.5704
	NC26	0.2535	0.2296
	NC28	0.2322	0.3328
	NC29	0.5281	0.1514
	NC30	0.6486	0.0901
	NC31	0.3088	0.004
	NC32	0.0953	0.3541
	NC33	0.0729	0.3722
	NC34	0.3938	0.092

## Sheet: Fig3E
Gated on CD56dimCD16+NK cells
		NKG2A MFI	NKG2C MFI
HFRS	2307	29108	6452
	2308	44041	7272
	2310	17933	8825
	2316	42354	11818
	2317	29628	7241
	2321	25923	7772
	Z39	33117	8496
	P82	15258	5629
	P149	12224	4731
	Z19	26919	11310
	Q6	23386	9316
	Q10	29932	7320
	Q12	24193	8665
	1960	20278	8885
	2087	25303	11628
	2090	20739	12002
	H32	29184	7296
	H35	41158	9548
	H53	28439	8096
	H69	30570	6801
	H90	21143	8482
	H95	24414	7815
	H98	21253	7863
	H62	27997	8663
	H63	36628	7498
	H139	31693	7644
	H141	37927	8868
	H143	39570	7326
	H152	30966	8278
	H174	62257	9065
	73-1	49016	20529
	73-2	49031	21973
	92-1	36127	28254
	93-1	37087	22793
	96-1	19557	21784
	71-3	49325	20052
	99-2	43462	20754
	101	31478	22702
	103	45009	24273
	104	40782	21455
Uninfected control	NC1	14618	9486
	NC2	33646	6864
	NC3	18283	11650
	NC4	9486	11650
	NCZHY	31155	28473
	NCLY	25354	25993
	NCZX	21019	19480
	NCXXY	31023	18809
	NCXML	30151	20128
	P1	16161	5007
	P2	22940	6228
	P3	33878	6043
	P6	16874	4974
	NC62	17636	7424
	NC25	15754	14646
	NC26	26156	9026
	NC28	34572	11580
	NC29	30104	9607
	NC30	33548	11426
	NC31	32900	11746
	NC32	26264	10071
	NC33	19341	9797
	NC34	16672	11413

## Sheet: Fig3F
Gated on CD56dimCD16+NK cells
		NKG2A+	NKG2C+	NKG2A MFI	NKG2C MFI
HFRS	2307	0.3176	0.1864	29108	6452
	2308	0.3571	0.2143	44041	7272
	2310	0.2339	0.4985	17933	8825
	2316	0.5492	0.3525	42354	11818
	2317	0.4692	0.172	29628	7241
	2321	0.5439	0.2573	25923	7772
	Z39	0.5809	0.6629	33117	8496
	P82	0.7152	0.1623	15258	5629
	P149	0.1855	0.0479	12224	4731
	Z19	0.2428	0.7716	26919	11310
	Q6	0.1789	0.5826	23386	9316
	Q10	0.5132	0.5194	29932	7320
	Q12	0.5241	0.6843	24193	8665
	1960	0.4652	0.5908	20278	8885
	2087	0.5762	0.3527	25303	11628
	2090	0.332	0.5766	20739	12002
	H32	0.3161	0.1833	29184	7296
	H35	0.3887	0.4916	41158	9548
	H53	0.3999	0.1687	28439	8096
	H69	0.2599	0.1415	30570	6801
	H90	0.5224	0.0353	21143	8482
	H95	0.1722	0.1639	24414	7815
	H98	0.5026	0.1429	21253	7863
	H62	0.3181	0.2475	27997	8663
	H63	0.5565	0.214	36628	7498
	H139	0.1961	0.3252	31693	7644
	H141	0.4335	0.2264	37927	8868
	H143	0.4161	0.2783	39570	7326
	H152	0.4389	0.3839	30966	8278
	H174	0.3858	0.4942	62257	9065
	73-1	0.4485	0.1727	49016	20529
	73-2	0.3978	0.1338	49031	21973
	92-1	0.4587	0.0504	36127	28254
	93-1	0.3174	0.3408	37087	22793
	96-1	0.1642	0.1378	19557	21784
	71-3	0.3015	0.2	49325	20052
	99-2	0.617	0.1163	43462	20754
	101	0.4164	0.3549	31478	22702
	103	0.4892	0.0291	45009	24273
	104	0.5181	0.0837	40782	21455

## Sheet: Fig3H
Gated on CD56dimCD16+NKG2A+NKG2C-NK cells
		CD57-	CD57+
HFRS	2307	0.7285	0.2729
	2308	0.6203	0.3797
	2310	0.7039	0.2959
	2316	0.8279	0.1721
	2317	0.5917	0.4064
	2321	0.5983	0.4006
	Z39	0.8186	0.1813
	P82	0.5762	0.4238
	P149	0.393	0.607
	Z19	0.6502	0.3498
	Q6	0.6354	0.3646
	Q10	0.7875	0.2125
	Q12	0.7342	0.2658
	1960	0.6602	0.3387
	2087	0.6759	0.3241
	2090	0.6294	0.3706
	73-1	0.6676	0.3305
	73-2	0.5826	0.4167
	92-1	0.5401	0.4593
	93-1	0.5251	0.4729
	96-1	0.3027	0.6966
	71-3	0.7026	0.2956
	99-2	0.7262	0.2723
	101	0.5523	0.4461
	103	0.8208	0.1788
	104	0.6983	0.3017

## Sheet: Fig4B
Gated on CD56dimCD16+NKG2A+NKG2C-CD57-NK cells
		HLA-DR+	CD69+
Severe/Critical	Z39	0.0597	0.1556
	P82	0.2813	0.1905
	Z19	0.0779	0.4444
	71-3	0.3356	0.3214
	99-2	0.076	0.1096
	101	0.252	0.2832
	103	0.038	0.0534
	104	0.1196	0.0711
Mild/Moderate	1960	0.1455	0.0906
	2087	0.1643	0.2479
	2090	0.1162	0.1567
	73-1	0.1533	0.2177
	73-2	0.1491	0.1614
	92-1	0.0967	0.0385
	93-1	0.283	0.372
	96-1	0.1162	0.2059
Uninfected control	NC1	0.042	0.0499
	NC2	0.0722	0.1151
	NC3	0.0426	0.1934
	NC4	0.1477	0.3241
	NCZHY	0.0172	0.0694
	NCLY	0.0271	0.0446
	NCZX	0.0496	0.0602
	NCXXY	0.0678	0.0922
	NCXML	0.0209	0.0178
	P1	0.0199	0.0553
	P2	0.0291	0.0975
	P3	0.03	0.1478
	P6	0.0033	0.0213
	NC62	0.0177	0.2097

## Sheet: Fig4D
Gated on CD56dimCD16+NKG2A+NKG2C-CD57-NK cells
		HLA-DR+	CD69+
Acute stage	2307	0.1982	0.1994
	2308	0.2162	0.4478
	2310	0.0508	0.2478
	2316	0.1706	0.48
	2317	0.1705	0.3392
	2321	0.4253	0.5222
	Z39	0.0466	0.1765
	Q10	0.1009	0.7508
	Q12	0.1143	0.0253
	73-1	0.1533	0.5102
	73-2	0.1491	0.3228
	92-1	0.0967	0.1904
	93-1	0.283	0.443
	96-1	0.1162	0.4183
	71-3	0.3356	0.5111
	99-2	0.076	0.3219
	101	0.252	0.5138
	103	0.038	0.4615
	104	0.1196	0.4748
Convalescence stage	P82	0.2813	0.7857
	P149	0.0769	0.7971
	Z19	0.0779	0.3056
	Q6	0.3043	0.5683
	1960	0.1455	0.4934
	2087	0.1643	0.5726
	2090	0.1162	0.7687
Uninfected control	NC1	0.042	0.0499
	NC2	0.0722	0.1151
	NC3	0.0426	0.1934
	NC4	0.1477	0.3241
	NCZHY	0.0172	0.0694
	NCLY	0.0271	0.0446
	NCZX	0.0496	0.0602
	NCXXY	0.0678	0.0922
	NCXML	0.0209	0.0178
	P1	0.0199	0.0553
	P2	0.0291	0.0975
	P3	0.03	0.1478
	P6	0.0033	0.0213
	NC62	0.0177	0.2097

## Sheet: Fig5B
Gated on CD56dimCD16+NKG2A+NKG2C-CD57-NK cells
		Ki-67+
Severe/Critical	2307	57.2%
	2308	27.17%
	2310	43.58%
	2316	44.65%
	2317	40.2%
	2321	68.01%
	Z39	0.039
	99-2	25.47%
	103	23.45%
	104	26.65%
	P82	22.09%
	Z19	25.51%
	2049	0.5538
	P138	5.53%
	P111	0.0847
Mild/Moderate	92-1	23.81%
	93-1	23.24%
	P76	5.73%
	1960	0.048
	1961	0.1348
	2087	0.0907
	2090	0.0293
	P93	4.01%
	P104	9.22%
	P59	19.42%
Uninfected control	NC1	5.03%
	NC2	3.07%
	NC3	2.8%
	NC4	5.54%
	NCZHY	4.95%
	NCLY	3.89%
	NCZX	5.44%
	NCXXY	0.96%
	NCXML	5.78%
	P1	1.47%
	P2	1.9%
	P3	1.31%
	P6	0.52%

## Sheet: Fig5D
Gated on CD56dimCD16+NKG2A+NKG2C-CD57-NK cells
		Ki-67+
Acute stage	2307	57.2%
	2308	27.17%
	2310	43.58%
	2316	44.65%
	2317	40.2%
	2321	68.01%
	Z39	0.039
	Q10	24.38%
	Q19	24.14%
	92-1	23.81%
	93-1	23.24%
	99-2	25.47%
	103	23.45%
	104	26.65%
	P76	5.73%
	P15139	0.3293
Convalescence stage	P82	22.09%
	P149	3.59%
	Z19	25.51%
	Z51	13.1%
	Q6	1.14%
	1960	0.048
	1961	0.1348
	2049	0.5538
	2087	0.0907
	2090	0.0293
	P93	4.01%
	P104	9.22%
	P138	5.53%
	P169	6.44%
	P59	19.42%
	P111	0.0847
	P58	0.0482
Uninfected control	NC1	5.03%
	NC2	3.07%
	NC3	2.8%
	NC4	5.54%
	NCZHY	4.95%
	NCLY	3.89%
	NCZX	5.44%
	NCXXY	0.96%
	NCXML	5.78%
	P1	1.47%
	P2	1.9%
	P3	1.31%
	P6	0.52%

## Sheet: Fig S3
	Gated on CD56dimCD16+NKG2A-NKG2C-CD57-NK cells					Gated on CD56dimCD16+NKG2A+NKG2C-CD57-NK cells
		Perforin+	Granzyme B+	CD107a+			Perforin+	Granzyme B+	CD107a+
Uninfected controls	NC1		0.2962	0.334	Uninfected controls	NC1		0.8732	0.032
	NC2		0.9271	0.0861		NC2		0.9612	0.0618
	NC3		0.9442	0.0635		NC3		0.9524	0.055
	NC4		0.34	0.0624		NC4		0.9441	0.0418
	NC5		0.6914	0.0741		NC5		0.8068	0.0391
	NC6		0.8397	0.0477		NC6		0.9038	0.0331
	NC7		0.8397	0.0477		NC7		0.8983	0.1231
	P1	0.9852	0.9983	0.0028		NC1	0.7178	0.7081	0.3131
	P2	0.957	0.9485	0.0239		NC2	0.525	0.6472	0.516
	P3	0.7997	0.7149	0.0406		NC3	0.3338	0.2836	0.1321
	P6	0.9373	0.6345	0.0204		NC4	0.3412	0.3464	0.4222
	NC1	0.7869	0.7882	0.1791		NCZHY	0.9444	0.9533	0.0335
	NC2	0.3945	0.7451	0.4805		NCLY	0.856	0.7926	0.0302
	NC3	0.1543	0.1268	0.1753		NCZX	0.8361	0.8119	0.084
	NC4	0.4469	0.4406	0.4814		NCXXY	0.6699	0.9055	0.1347
	NCZHY		0.9271	0.053		NCXML	0.8577	0.9126	0.1001
	NCLY		0.7906	0.0141		P1	0.7961	0.8534	0.3206
	NCZX		0.904	0.0185		P2	0.7707	0.818	0.1673
	NCXXY		0.902	0.1019		P3	0.7362	0.7158	0.1523
	NCXML		0.9693	0.072		P6	0.8586	0.5995	0.0714

[truncated: 10 more sheets: Fig6A-F, Fig6G-L, Fig7A-F, Fig7G-L, Fig8, Fig9, Fig10, Fig11, Fig12, Fig13]
